# Supplementary material for: Using Machine Learning Methods Combined with Vegetation Indices and Growth Indicators to Predict Seed Yield of Bromus inermis
Source: Plants (Basel). 2024 Mar 8;13(6):773. doi: 10.3390/plants13060773 (PMC10974845; doi:10.3390/plants13060773)
Supplement: Supplementary file 1 [file plants-13-00773-s001.zip]

Archive with 1 entries (1 files):
- plants-2875763-supplementary.pdf
